# Supplementary material for: The Relationship between Depressive Symptoms, Loneliness, Self-Control, and Gaming Disorder among Polish Male and Female Gamers: The Indirect Effects of Gaming Motives
Source: Int J Environ Res Public Health. 2022 Aug 22;19(16):10438. doi: 10.3390/ijerph191610438 (PMC9408588; doi:10.3390/ijerph191610438)
Supplement: Supplementary file 1 [file ijerph-19-10438-s001.zip]

Archive with 1 entries (1 files):
- ijerph-1877690-supplementary.pdf
